# Supplementary material for: False negative rates in Drosophila cell-based RNAi screens: a case study
Source: BMC Genomics. 2011 Jan 20;12:50. doi: 10.1186/1471-2164-12-50 (PMC3036618; doi:10.1186/1471-2164-12-50)
Supplement: Additional data file 1 — Supplemental Table S1: dsRNA membership of the proteasome complex cluster and the cytosolic ribosome. Each gene is categorized as Proteasome, Ribosome, or Mitochondrial Ribosome. In bold are the 45 and 111 dsRNAs that belong to the proteasome and cytosolic ribosome clusters highlighted in Figure 2B and Figure 2A, respectively. [file 1471-2164-12-50-S1.XLS]

## Sheet: Sheet1
dsRNA	Target Gene	Target Function
DRSC06379	CG13349	Proteasome
DRSC25928	Rpt4R	Proteasome
DRSC26104	mRpL19	Mitochondrial Ribosome
DRSC10799	star1	Other
DRSC06939	mRpS28	Mitochondrial Ribosome
DRSC16061	mRpL37, CG42633	Mitochondrial Ribosome
DRSC10556	mRpS31	Mitochondrial Ribosome
DRSC27600	TER94	Proteasome
DRSC04724	yip3	Proteasome
DRSC04463	mRpS17	Mitochondrial Ribosome
DRSC29767	CG31742	Proteasome
DRSC06095	StIP	Proteasome
DRSC03562	mRpL4	Mitochondrial Ribosome
DRSC00506	mRpL48	Mitochondrial Ribosome
DRSC14161	RpS10a	Ribosome
DRSC10271	CG32137	Other
DRSC29842	mRpS21	Mitochondrial Ribosome
DRSC10278	CG17672	Ribosome
DRSC28369	stai	Other
DRSC18319	mRpL33	Mitochondrial Ribosome
DRSC29648	star1	Other
DRSC15732	mRpS11	Mitochondrial Ribosome
DRSC09842	Rpn12R	Proteasome
DRSC29280	mRpS6	Mitochondrial Ribosome
DRSC22568	mRpL27	Mitochondrial Ribosome
DRSC16827	Rlc1	Ribosome
DRSC22263	msta	Other
DRSC22019	aru	Ribosome
DRSC07290	CG8858	Proteasome
DRSC07396	RpS11	Ribosome
DRSC29472	Teh3	Ribosome
DRSC22064	msta	Other
DRSC25067	Rpt3R	Proteasome
DRSC10791	Rpt4R	Proteasome
DRSC07697	stan	Other
DRSC08537	Teh3	Ribosome
DRSC27125	tko	Ribosome
DRSC09300	CG32138	Other
DRSC10607	Ufd1-like	Proteasome
DRSC02871	CG5604	Proteasome
DRSC18154	Prosbeta2R1	Proteasome
DRSC08027	CG32276	Ribosome
DRSC30061	CG13779	Proteasome
DRSC04582	RpL22-like	Ribosome
DRSC11314	Uch-L3	Proteasome
DRSC00833	oho23B	Ribosome
DRSC15773	RpS19b	Ribosome
DRSC13647	CG31142, Pros26.4	Proteasome
DRSC01617	CG31742	Proteasome
DRSC15226	Prosalpha3T	Proteasome
DRSC22235	stai	Other
DRSC17781	CR11386, CR33222	Ribosome
DRSC25149	CG5357	Ribosome
DRSC20571	Pros45	Proteasome
DRSC23128	CG32132	Other
DRSC25287	Pros28.1	Proteasome
DRSC04120	skpF, CG5357	Ribosome
DRSC16595	CREG	Other
DRSC28235	Prosbeta4R2	Proteasome
DRSC02873	Prosalpha6T	Proteasome
DRSC23991	CR11386, CR33222	Ribosome
DRSC28355	mRpS22	Mitochondrial Ribosome
DRSC24034	mRpL14	Mitochondrial Ribosome
DRSC04414	RpS24	Ribosome
DRSC16800	Pros28.1A	Proteasome
DRSC16501	Rpt3R	Proteasome
DRSC00503	Prosbeta4R2	Proteasome
DRSC04650	RpL29	Ribosome
DRSC12645	mRpS9	Mitochondrial Ribosome
DRSC28895	Pros28.1A	Proteasome
DRSC27528	mRpL9	Mitochondrial Ribosome
DRSC19444	mRpS14	Mitochondrial Ribosome
DRSC20273	REG	Proteasome
DRSC12193	Prosbeta2R2	Proteasome
DRSC25433	CG30114	Ribosome
DRSC07698	stau	Other
DRSC29467	CG33155, mRpL53	Mitochondrial Ribosome
DRSC27736	Uch-L3	Proteasome
DRSC16111	CG6764	Ribosome
DRSC15964	RpL34a	Ribosome
DRSC15518	RpL10Aa	Ribosome
DRSC04508	mRpL43	Mitochondrial Ribosome
DRSC29908	mRpL51	Mitochondrial Ribosome
DRSC06585	mRpL52	Mitochondrial Ribosome
DRSC22958	RpL41	Ribosome
DRSC16173	RpS5b	Ribosome
DRSC20529	CG15458	Ribosome
DRSC29510	mRpL16	Mitochondrial Ribosome
DRSC04643	Pros28.1B	Proteasome
DRSC29901	Prosbeta5R	Proteasome
DRSC02899	RpL37A	Ribosome
DRSC18597	mRpL14	Mitochondrial Ribosome
DRSC07152	mRpS16	Mitochondrial Ribosome
DRSC18844	tko	Ribosome
DRSC10337	mRpL36	Mitochondrial Ribosome
DRSC25106	CG3213	Ribosome
DRSC14611	mRpS24, CG6182	Mitochondrial Ribosome
DRSC02087	RpL30	Ribosome
DRSC10255	mRpL39	Mitochondrial Ribosome
DRSC10823	mRpS26	Mitochondrial Ribosome
DRSC16504	CG9588	Proteasome
DRSC04398	mRpS29	Mitochondrial Ribosome
DRSC15064	RpS28a	Ribosome
DRSC28078	Pros25	Proteasome
DRSC11256	Pros26	Proteasome
DRSC07514	Prosalpha5	Proteasome
DRSC29365	Prosalpha7	Proteasome
DRSC07515	CG30382, Prosalpha1	Proteasome
DRSC12186	Prosbeta7	Proteasome
DRSC07516	Prosalpha7	Proteasome
DRSC04644	Pros29	Proteasome
DRSC25951	Rpn7	Proteasome
DRSC20283	Rpt3	Proteasome
DRSC07517	Prosbeta5	Proteasome
DRSC11876	Pros54	Proteasome
DRSC16801	Prosbeta3	Proteasome
DRSC23412	Rpt3	Proteasome
DRSC12367	Rpn5	Proteasome
DRSC16840	Rpn9	Proteasome
DRSC29087	CG30382, Prosalpha1	Proteasome
DRSC28939	Prosbeta5	Proteasome
DRSC28279	Rpn5	Proteasome
DRSC27177	Rpn9	Proteasome
DRSC25012	Pros26.4	Proteasome
DRSC11257	Prosbeta2	Proteasome
DRSC07542	Rpt1	Proteasome
DRSC16799	Pros26.4	Proteasome
DRSC16842	Tbp-1	Proteasome
DRSC03422	Rpn11	Proteasome
DRSC07541	Rpn6	Proteasome
DRSC26269	Tbp-1	Proteasome
DRSC11275	Rpn12	Proteasome
DRSC04624	Mov34	Proteasome
DRSC16841	Rpn7	Proteasome
DRSC16839	Rpn2	Proteasome
DRSC30067	mRpL13	Mitochondrial Ribosome
DRSC28589	Rpn12	Proteasome
DRSC11274	Rpn1	Proteasome
DRSC29446	Rpn3	Proteasome
DRSC18713	Rpt4	Proteasome
DRSC20645	S6kII	Ribosome
DRSC02282	CG13779	Proteasome
DRSC29248	CG33257, mRpS34	Mitochondrial Ribosome
DRSC26623	mRpL30	Mitochondrial Ribosome
DRSC27933	Pros45	Proteasome
DRSC12306	mRpL44	Mitochondrial Ribosome
DRSC29897	Mov34	Proteasome
DRSC27288	mRpS26	Mitochondrial Ribosome
DRSC20271	Pros28.1	Proteasome
DRSC28783	CG32138	Other
DRSC29074	mRpL38	Mitochondrial Ribosome
DRSC24153	bonsai	Ribosome
DRSC06142	mRpL18	Mitochondrial Ribosome
DRSC20107	mRpS30	Mitochondrial Ribosome
DRSC27264	mRpL40	Mitochondrial Ribosome
DRSC02814	mRpS7	Mitochondrial Ribosome
DRSC07560	TER94
DRSC01348	mRpS23	Mitochondrial Ribosome
DRSC03113	mRpL24	Mitochondrial Ribosome
DRSC02724	mRpL28	Mitochondrial Ribosome
DRSC11100	mRpL21	Mitochondrial Ribosome
DRSC08350	mRpL17	Mitochondrial Ribosome
DRSC19908	mRpL49	Mitochondrial Ribosome
DRSC15431	Rpt6R	Proteasome
DRSC11771	mRpL15	Mitochondrial Ribosome
DRSC02107	mRpS18B	Mitochondrial Ribosome
DRSC25416	Rbm13	Ribosome
DRSC10027	CG32138	Other
DRSC20100	mRpL3	Mitochondrial Ribosome
DRSC15678	mRpL9	Mitochondrial Ribosome
DRSC04453	bonsai	Ribosome
DRSC00312	mRpL10	Mitochondrial Ribosome
DRSC21357	mRpS21	Mitochondrial Ribosome
DRSC16062	mRpL37, CG42633	Mitochondrial Ribosome
DRSC15456	mRpS9	Mitochondrial Ribosome
DRSC09828	mRpL20	Mitochondrial Ribosome
DRSC26399	mRpL22	Mitochondrial Ribosome
DRSC08551	mRpS35	Mitochondrial Ribosome
DRSC24402	mRpL15	Mitochondrial Ribosome
DRSC06899	CG4866	Ribosome
DRSC19598	mRpS25	Mitochondrial Ribosome
DRSC16251	mRpL1	Mitochondrial Ribosome
DRSC06257	mRpL41	Mitochondrial Ribosome
DRSC08391	mRpL46	Mitochondrial Ribosome
DRSC15456	mRpS9	Mitochondrial Ribosome
DRSC02870	CYLD	Ribosome
DRSC02837	CG34164, CG5317	Ribosome
DRSC28525	mRpL12	Mitochondrial Ribosome
DRSC10896	mRpL2	Mitochondrial Ribosome
DRSC16538	mRpS18C	Mitochondrial Ribosome
DRSC14479	mRpL32	Mitochondrial Ribosome
DRSC22571	mRpL43	Mitochondrial Ribosome
DRSC18416	mRpL30	Mitochondrial Ribosome
DRSC27790	mRpS29	Mitochondrial Ribosome
DRSC28886	mRpS24	Mitochondrial Ribosome
DRSC02198	CG13096	Ribosome
DRSC02836	CG34164, CG5317	Ribosome
DRSC02836	CG34164, CG5317	Ribosome
DRSC05461	CG33155, mRpL53	Mitochondrial Ribosome
DRSC07635	isopeptidase-T-3	Other
DRSC16475	RpL34b	Ribosome
DRSC14488	mRpS22	Mitochondrial Ribosome
DRSC23240	msopa	Other
DRSC27054	mRpS18C	Mitochondrial Ribosome
DRSC19915	mRpL22	Mitochondrial Ribosome
DRSC15557	mRpS10, CG34316	Mitochondrial Ribosome
DRSC02200	mRpL51	Mitochondrial Ribosome
DRSC26876	mRpL44	Mitochondrial Ribosome
DRSC00550	mRpS2	Mitochondrial Ribosome
DRSC00782	RpL40	Ribosome
DRSC27581	Pomp	Proteasome
DRSC04581	Prosbeta5R	Proteasome
DRSC12965	mRpS21	Mitochondrial Ribosome
DRSC02603	CG17331	Proteasome
DRSC11271	RpS17	Ribosome
DRSC11015	mRpL50	Mitochondrial Ribosome
DRSC04545	mRpL54	Mitochondrial Ribosome
DRSC04442	RpS16	Ribosome
DRSC21749	CG32135	Other
DRSC10467	mRpL12	Mitochondrial Ribosome
DRSC14239	mRpS33	Mitochondrial Ribosome
DRSC03401	Pros35	Proteasome
DRSC29216	mRpL50	Mitochondrial Ribosome
DRSC15749	mRpL40	Mitochondrial Ribosome
DRSC19734	mRpL38	Mitochondrial Ribosome
DRSC04584	RpL37b	Ribosome
DRSC15482	mRpL11	Mitochondrial Ribosome
DRSC14764	mRpL55	Mitochondrial Ribosome
DRSC08307	mRpL23	Mitochondrial Ribosome
DRSC14369	mRpS18A	Mitochondrial Ribosome
DRSC03421	RpS27A	Ribosome
DRSC16146	mRpL45	Mitochondrial Ribosome
DRSC16837	RpS25	Ribosome
DRSC00576	CG3213	Ribosome
DRSC19561	RpS10b	Ribosome
DRSC08470	mRpS6	Mitochondrial Ribosome
DRSC02664	CG18304	Ribosome
DRSC29990	RpS25	Ribosome
DRSC26061	RpS10a	Ribosome
DRSC11270	RpS12, CG17672	Ribosome
DRSC14586	mRpL35	Mitochondrial Ribosome
DRSC06235	mRpL42	Mitochondrial Ribosome
DRSC26182	RpL28	Ribosome
DRSC03201	Pomp	Proteasome
DRSC04648	RpL23	Ribosome
DRSC03352	Ip259	Ribosome
DRSC11276	S6k	Ribosome
DRSC12265	RpL13A	Ribosome
DRSC06716	RpL31	Ribosome
DRSC04651	RpL39	Ribosome
DRSC21646	RpL37a	Ribosome
DRSC22384	RpL6	Ribosome
DRSC17749	Rbm13
DRSC07159	Prosbeta1	Proteasome
DRSC07537	RpL11	Ribosome
DRSC26217	RpL11	Ribosome
DRSC25025	CR42491, RpL22	Ribosome
DRSC25032	RpL4	Ribosome
DRSC25982	RpL6	Ribosome
DRSC25051	RpL37A	Ribosome
DRSC23411	RpLP1	Ribosome
DRSC11947	Qm	Ribosome
DRSC04344	RpL12	Ribosome
DRSC27297	RpL13A	Ribosome
DRSC10726	RpL26	Ribosome
DRSC08293	RpL28	Ribosome
DRSC16834	RpL3	Ribosome
DRSC12302	RpL35A	Ribosome
DRSC11269	RpL14	Ribosome
DRSC18347	RpL35	Ribosome
DRSC00781	RpL27A	Ribosome
DRSC16835	RpL32	Ribosome
DRSC10798	RpL10Ab	Ribosome
DRSC20963	RpL15	Ribosome
DRSC18293	RpL17	Ribosome
DRSC03704	RpL21	Ribosome
DRSC03801	RpL5	Ribosome
DRSC03417	RpL7	Ribosome
DRSC07538	RpL18A	Ribosome
DRSC08695	RpL8	Ribosome
DRSC08532	RpL8	Ribosome
DRSC16833	RpL4	Ribosome
DRSC18707	RpL22	Ribosome
DRSC11016	RpL18	Ribosome
DRSC04649	RpL19	Ribosome
DRSC16835	RpL32	Ribosome
DRSC27164	RpL32	Ribosome
DRSC18709	RpL7A	Ribosome
DRSC22819	RpL22	Ribosome
DRSC22110	RpLP0	Ribosome
DRSC27375	RpL36A	Ribosome
DRSC03416	RpL13	Ribosome
DRSC29971	RpL17	Ribosome
DRSC26988	RpL10Ab	Ribosome
DRSC28833	RpL7A	Ribosome
DRSC28391	RpL19	Ribosome
DRSC28466	RpL27A	Ribosome
DRSC29618	RpL31	Ribosome
DRSC18708	RpL36	Ribosome
DRSC29340	RpL7	Ribosome
DRSC28558	RpS13	Ribosome
DRSC28412	RpS24	Ribosome
DRSC15638	RpL27	Ribosome
DRSC29812	RpS16	Ribosome
DRSC22323	RpL18	Ribosome
DRSC29905	RpL8	Ribosome
DRSC18711	RpS14b	Ribosome
DRSC20281	RpS19a	Ribosome
DRSC17168	RpS3A	Ribosome
DRSC16318	RpS8	Ribosome
DRSC11273	RpS9	Ribosome
DRSC03185	RpL24	Ribosome
DRSC22700	RpS11	Ribosome
DRSC07540	RpS18	Ribosome
DRSC18710	RpS14a	Ribosome
DRSC11272	RpS4	Ribosome
DRSC07539	RpLP2	Ribosome
DRSC19831	RpS15Ab, RpS15Aa	Ribosome
DRSC29946	RpS27	Ribosome
DRSC15119	RpS30	Ribosome
DRSC03419	RpS13	Ribosome
DRSC06129	RpS15Ab, RpS15Aa	Ribosome
DRSC07151	RpS15	Ribosome
DRSC26760	sop	Ribosome
DRSC23462	RpS15	Ribosome
DRSC25010	RpS6	Ribosome
DRSC25879	sta	Ribosome
DRSC25828	RpL23A	Ribosome
DRSC07818	RpL38	Ribosome
DRSC07169	RpS23	Ribosome
DRSC03418	RpL9	Ribosome
DRSC16836	RpS20	Ribosome
DRSC16838	RpS3	Ribosome
DRSC15394	RpS7	Ribosome
DRSC16433	RpS29	Ribosome
DRSC29519	RpS17	Ribosome
DRSC03420	RpS26	Ribosome
DRSC18258	RpS28b	Ribosome
DRSC14244	RpS27	Ribosome
DRSC18838	sta	Ribosome
DRSC28234	oho23B	Ribosome
DRSC26355	RpS30	Ribosome
DRSC26313	RpS23	Ribosome
DRSC25890	RpL27	Ribosome
DRSC03055	RpL36A	Ribosome
DRSC29038	RpL5	Ribosome
DRSC28724	RpL24	Ribosome
DRSC28510	RpLP2	Ribosome
DRSC29909	RpS28b	Ribosome
DRSC28468	RpS7	Ribosome
DRSC20282	RpS5a	Ribosome
