# Supplementary material for: False negative rates in Drosophila cell-based RNAi screens: a case study
Source: BMC Genomics. 2011 Jan 20;12:50. doi: 10.1186/1471-2164-12-50 (PMC3036618; doi:10.1186/1471-2164-12-50)
Supplement: Additional data file 2 — Supplemental Table S2: dsRNAs targeting the cytosolic ribosome and proteasome complex components that failed to appear in their respective clusters. [file 1471-2164-12-50-S2.XLS]

## Sheet: Sheet1
dsRNA	Gene	Function
DRSC02837	CG34164, CG5317	Cytosolic Ribosome
DRSC02836	CG34164, CG5317	Cytosolic Ribosome
DRSC16111	CG6764	Cytosolic Ribosome
DRSC17781	CR11386, CR33222	Cytosolic Ribosome
DRSC23991	CR11386, CR33222	Cytosolic Ribosome
DRSC02814	mRpS7	Cytosolic Ribosome
DRSC15518	RpL10Aa	Cytosolic Ribosome
DRSC04582	RpL22-like	Cytosolic Ribosome
DRSC04650	RpL29	Cytosolic Ribosome
DRSC02087	RpL30	Cytosolic Ribosome
DRSC15964	RpL34a	Cytosolic Ribosome
DRSC16475	RpL34b	Cytosolic Ribosome
DRSC04584	RpL37b	Cytosolic Ribosome
DRSC00782	RpL40	Cytosolic Ribosome
DRSC22958	RpL41	Cytosolic Ribosome
DRSC14161	RpS10a	Cytosolic Ribosome
DRSC26061	RpS10a	Cytosolic Ribosome
DRSC19561	RpS10b	Cytosolic Ribosome
DRSC11270	RpS12	Cytosolic Ribosome
DRSC15773	RpS19b	Cytosolic Ribosome
DRSC16837	RpS25	Cytosolic Ribosome
DRSC29990	RpS25	Cytosolic Ribosome
DRSC03421	RpS27A	Cytosolic Ribosome
DRSC15064	RpS28a	Cytosolic Ribosome
DRSC16173	RpS5b	Cytosolic Ribosome
DRSC06379	CG13349	Proteasome Complex
DRSC02603	CG17331	Proteasome Complex
DRSC01617	CG31742	Proteasome Complex
DRSC29767	CG31742	Proteasome Complex
DRSC02871	CG5604	Proteasome Complex
DRSC07290	CG8858	Proteasome Complex
DRSC16504	CG9588	Proteasome Complex
DRSC03201	Pomp	Proteasome Complex
DRSC27581	Pomp	Proteasome Complex
DRSC25287	Pros28.1	Proteasome Complex
DRSC20271	Pros28.1	Proteasome Complex
DRSC16800	Pros28.1A	Proteasome Complex
DRSC28895	Pros28.1A	Proteasome Complex
DRSC04643	Pros28.1B	Proteasome Complex
DRSC03401	Pros35	Proteasome Complex
DRSC15226	Prosalpha3T	Proteasome Complex
DRSC02873	Prosalpha6T	Proteasome Complex
DRSC07159	Prosbeta1	Proteasome Complex
DRSC18154	Prosbeta2R1	Proteasome Complex
DRSC12193	Prosbeta2R2	Proteasome Complex
DRSC00502	Prosbeta4R1	Proteasome Complex
DRSC00503	Prosbeta4R2	Proteasome Complex
DRSC28235	Prosbeta4R2	Proteasome Complex
DRSC04581	Prosbeta5R	Proteasome Complex
DRSC29901	Prosbeta5R	Proteasome Complex
DRSC20273	REG	Proteasome Complex
DRSC09842	Rpn12R	Proteasome Complex
DRSC16501	Rpt3R	Proteasome Complex
DRSC25067	Rpt3R	Proteasome Complex
DRSC10791	Rpt4R	Proteasome Complex
DRSC25928	Rpt4R	Proteasome Complex
DRSC15431	Rpt6R	Proteasome Complex
DRSC06095	StIp	Proteasome Complex
DRSC07560	TER94	Proteasome Complex
DRSC27600	TER94	Proteasome Complex
DRSC11314	Uch-L3	Proteasome Complex
DRSC27736	Uch-L3	Proteasome Complex
DRSC10607	Ufd1-like	Proteasome Complex
DRSC04724	yip3	Proteasome Complex
